# Supplementary material for: Novel Alligator Cathelicidin As-CATH8 Demonstrates Anti-Infective Activity against Clinically Relevant and Crocodylian Bacterial Pathogens
Source: Antibiotics (Basel). 2022 Nov 11;11(11):1603. doi: 10.3390/antibiotics11111603 (PMC9686568; doi:10.3390/antibiotics11111603)
Supplement: Supplementary file 1 [file antibiotics-11-01603-s001.zip]

Archive with 1 entries (1 files):
- antibiotics-1969606-supplementary.pdf
